# Supplementary material for: Optical Properties of Graphene Nanoplatelets on Amorphous Germanium Substrates
Source: Molecules. 2024 Aug 29;29(17):4089. doi: 10.3390/molecules29174089 (PMC11397050; doi:10.3390/molecules29174089)
Supplement: Supplementary file 1 [file molecules-29-04089-s001.zip]

Archive with 1 entries (1 files):
- molecules-3177293-supplementary.pdf
